# Supplementary material for: MicroRNA and mRNA Expression Changes in Glioblastoma Cells Cultivated under Conditions of Neurosphere Formation
Source: Curr Issues Mol Biol. 2022 Oct 30;44(11):5294–311. doi: 10.3390/cimb44110360 (PMC9688839; doi:10.3390/cimb44110360)
Supplement: Supplementary file 1 [file cimb-44-00360-s001.zip › Sup_Tables_S1_S2_S3.xlsx]

## Sheet: S1
miRNA & mRNA	MiR#	MirBase	GeneCard	Expression	MiR vs Target	TCGA Gbm-Biodp RNA##
hsa-miR-148a-3p	miR-148a	hsa-miR-148a-3p		Up	FLNA;RTN4
hsa-miR-381-3p	miR-381	hsa-miR-381-3p		Up	GREM1
hsa-miR-192-5p	miR-192	hsa-miR-192-5p		Up	SH3BP4
hsa-miR-218-5p	miR-218	hsa-miR-218-5p		Up	DNPEP;ETS2;FLNA;RTN4
hsa-miR-34a-5p	miR-34a	hsa-miR-34a-5p		Up	ETS2;MICALL1;RTN4
hsa-miR-139-5p	miR-139	hsa-miR-139-5p		Up	RTN4
hsa-miR-339-5p	miR-339	hsa-miR-339-5p		Down	TGM2
hsa-miR-130b-5p	miR-130b*	hsa-miR-130b-5p		Down	BDKRB2;SPRY4	na
hsa-miR-25-5p	miR-25*	hsa-miR-25-5p		Down	SPRY4	na
hsa-miR-335-3p	miR-335	hsa-miR-335-3p		Down	ERRFI1
BDKRB2			BDKRB2	Up	miR-130b*
SPRY4			SPRY4	Up	miR-25*;miR-130b*
TGM2			TGM2	Up	miR-339
ERRFI1			ERRFI1	Up	miR-335
RTN4			RTN4	Down	miR-139;miR-34a;miR-148a;miR-218
DNPEP			DNPEP	Down	miR-218
FLNA			FLNA	Down	miR-148a;miR-218
MICALL1			MICALL1	Down	miR-34a
SH3BP4			SH3BP4	Down	miR-192
ETS2			ETS2	Down	miR-218;miR-34a
GREM1			GREM1	Down	miR-381
"---------------
# - MirBase Previous IDs
## - Representative link to Gbm-Biodp data
na — Data not available

## Sheet: S2
Accession	Symbol	# Samples	Mean	St. dev.	# Down.	Mean Down	# Up	Mean Up	Platform	Plots	Info
MI0000261	hsa-mir-139	436	7.01	0.97	90	6.1	80	8.59	H-miRNA_8x15K
MIMAT0000243	hsa-miR-148a	436	8.31	1.08	111	6.91	116	9.63	H-miRNA_8x15K
MIMAT0000222	hsa-miR-192	436	7.06	0.42	91	6.57	86	7.71	H-miRNA_8x15K
MIMAT0000275	hsa-miR-218	436	6.75	0.8	103	5.99	82	8.05	H-miRNA_8x15K
MIMAT0000765	hsa-miR-335	436	7.73	0.73	99	6.77	107	8.66	H-miRNA_8x15K
MI0000815	hsa-mir-339	436	8	0.64	104	7.16	104	8.84	H-miRNA_8x15K
MIMAT0000255	hsa-miR-34a	436	9.94	1.05	104	8.48	122	11.14	H-miRNA_8x15K
MIMAT0000736	hsa-miR-381	436	6.47	0.41	90	6.07	65	7.2	H-miRNA_8x15K

## Sheet: S3
Gene ID	Symbol	# Samples	Mean	St. dev.	# Down.	Mean Down	# Up	Mean Up	Platform	Plots	Info
624	BDKRB2	173	0.18	0.98	49	-0.85	39	1.63	Verhaak 840 Core
624	BDKRB2	200	6.45	0.56	52	5.82	50	7.22	HuEx-1_0-st-v2
624	BDKRB2	197	5.04	0.56	60	4.47	44	5.85	HT_HG-U133A
624	BDKRB2	200	0.46	0.8	51	-0.52	52	1.48	AgilentG4502A_07
624	BDKRB2	197	0.01	0.64	55	-0.69	51	0.87	3-Platform Aggregates
2114	ETS2	200	8.07	0.6	50	7.3	48	8.87	HuEx-1_0-st-v2
2114	ETS2	197	6.2	0.85	50	5.24	42	7.41	HT_HG-U133A
2114	ETS2	200	-0.1	0.57	51	-0.84	45	0.66	AgilentG4502A_07
2114	ETS2	197	-0.01	0.62	51	-0.79	52	0.76	3-Platform Aggregates
2316	FLNA	173	-0.04	1.45	40	-1.94	42	1.84	Verhaak 840 Core
2316	FLNA	200	9.88	0.73	40	8.82	47	10.77	HuEx-1_0-st-v2
2316	FLNA	197	6.83	0.91	47	5.62	43	8.04	HT_HG-U133A
2316	FLNA	200	-1.13	0.83	46	-2.22	52	-0.09	AgilentG4502A_07
2316	FLNA	197	0.06	0.78	42	-1.01	51	1	3-Platform Aggregates
7052	TGM2	200	7.44	0.58	47	6.85	35	8.4	HuEx-1_0-st-v2
7052	TGM2	197	5.08	0.56	34	4.61	30	6.14	HT_HG-U133A
7052	TGM2	197	5.08	0.56	34	4.61	30	6.14	HT_HG-U133A
7052	TGM2	200	-0.99	0.46	43	-1.51	36	-0.26	AgilentG4502A_07
7052	TGM2	197	0.1	0.46	46	-0.36	34	0.87	3-Platform Aggregates
23549	DNPEP	200	8.38	0.32	50	7.96	49	8.76	HuEx-1_0-st-v2
23549	DNPEP	197	7.41	0.47	50	6.77	47	7.98	HT_HG-U133A
23549	DNPEP	200	-0.58	0.29	48	-0.98	46	-0.21	AgilentG4502A_07
23549	DNPEP	197	0.02	0.33	45	-0.45	51	0.4	3-Platform Aggregates
23677	SH3BP4	200	7.47	0.46	49	6.93	39	8.18	HuEx-1_0-st-v2
23677	SH3BP4	197	8.37	0.95	41	7.09	42	9.57	HT_HG-U133A
23677	SH3BP4	200	-0.06	0.56	57	-0.68	49	0.7	AgilentG4502A_07
23677	SH3BP4	197	0.03	0.55	53	-0.6	43	0.82	3-Platform Aggregates
26585	GREM1	200	6.6	0.54	44	5.94	45	7.35	HuEx-1_0-st-v2
26585	GREM1	197	4.2	1.04	7	3.47	28	6.36	HT_HG-U133A
26585	GREM1	200	0.65	0.59	60	0.1	40	1.62	AgilentG4502A_07
26585	GREM1	197	0.03	0.42	52	-0.36	37	0.75	3-Platform Aggregates
54206	ERRFI1	200	7.2	0.78	48	6.28	41	8.3	HuEx-1_0-st-v2
54206	ERRFI1	200	-0.97	0.8	52	-1.87	39	0.23	AgilentG4502A_07
57142	RTN4	200	9.01	0.27	43	8.64	49	9.34	HuEx-1_0-st-v2
57142	RTN4	197	11.67	0.41	34	10.98	40	12.14	HT_HG-U133A
57142	RTN4	200	0.7	0.68	38	-0.27	38	1.53	AgilentG4502A_07
57142	RTN4	197	-0.03	0.51	39	-0.71	35	0.65	3-Platform Aggregates
81848	SPRY4	200	7.55	0.93	50	6.31	47	8.72	HuEx-1_0-st-v2
81848	SPRY4	197	7.39	1.51	58	5.5	55	9.12	HT_HG-U133A
81848	SPRY4	200	0.43	1.18	51	-1.11	47	1.95	AgilentG4502A_07
81848	SPRY4	197	-0.07	1.28	51	-1.76	48	1.53	3-Platform Aggregates
85377	MICALL1	200	7.28	0.28	50	6.9	49	7.61	HuEx-1_0-st-v2
85377	MICALL1	197	5.41	0.49	59	4.83	50	6.04	HT_HG-U133A
85377	MICALL1	200	-0.82	0.32	52	-1.23	49	-0.43	AgilentG4502A_07
85377	MICALL1	197	0.13	0.27	52	-0.22	52	0.44	3-Platform Aggregates
